# Supplementary material for: Model-Based Equivalent Dose Optimization to Develop New Donepezil Patch Formulation
Source: Pharmaceutics. 2022 Jan 20;14(2):244. doi: 10.3390/pharmaceutics14020244 (PMC8880217; doi:10.3390/pharmaceutics14020244)
Supplement: Supplementary file 1 [file pharmaceutics-14-00244-s001.zip]

Archive with 1 entries (1 files):
- pharmaceutics-1524890-supplementary.pdf
